# Supplementary material for: Ribosome biogenesis as a potential therapeutic target in KRAS mutant colorectal cancer
Source: Nat Commun. 2025 Dec 27;17:1224. doi: 10.1038/s41467-025-67979-9 (PMC12864942; doi:10.1038/s41467-025-67979-9)
Supplement: Supplementary file 4 — Source data [file 41467_2025_67979_MOESM4_ESM.xlsx]

## Sheet: fig. 1b
Figure 1b – the number of cells assigned to each cluster is presented as a proportion.
		C1	C2	C3	C4	C5
	control	164	971	195	224	0
	Trametinib	1103	55	335	136	28

## Sheet: fig. 1e
Figure 1e –dotted areas denote blots’ images included in the manuscript and used for densitometry analysis.
	'Exp.' refers to each experimental biological replicate
		Exp.1	Exp.2	Exp.3	AVRG	SD	SEM
PABPC1	control	1	1	1	1	0	0
	trametinib	2	1.83	1.3	1.71	0.365103	0.182551
RPL13A	control	1	1	1	1	0	0
	trametinib	1.4	1.48	1.73	1.53667	0.172143	0.0860717
RPL23	control	1	1	1	1	0	0
	trametinib	1.3	1.63	1.16	1.36333	0.241316	0.120658
	Graphs plotted using ggplot implimented in R

## Sheet: fig. 1j
Figure 1j –the Fib intensity per cell is shown as a box plot.
	treatment	Fib intensity
	cont	952.463
	cont	516.559
	cont	421.194
	cont	546.264
	cont	197.502
	cont	738.976
	cont	489.05
	cont	548.413
	cont	414.253
	cont	48.7557
	cont	861.906
	cont	148.102
	cont	537.628
	cont	395.742
	cont	329.705
	cont	499.979
	cont	978.908
	cont	1026.36
	cont	578.97
	cont	337.382
	cont	463.144
	cont	569.046
	cont	489.967
	cont	569.806
	cont	686.487
	cont	785.048
	cont	121.435
	cont	1205.63
	cont	568.839
	cont	617.192
	cont	252.995
	cont	625.126
	cont	96.3343
	cont	134.11
	cont	176.538
	cont	568.38
	cont	459.265
	cont	192.302
	cont	303.451
	cont	900.318
	trametinib	906.905
	trametinib	803.244
	trametinib	743.415
	trametinib	708.185
	trametinib	691.95
	trametinib	1262.96
	trametinib	714.737
	trametinib	1186.43
	trametinib	1373.06
	trametinib	396.6
	trametinib	291.951
	trametinib	802.113
	trametinib	733.17
	trametinib	461.423
	trametinib	272.183
	trametinib	645.853
	trametinib	472.848
	trametinib	310.282
	trametinib	749.384
	trametinib	699.448
	trametinib	825.613
	trametinib	539.397
	trametinib	824.482
	trametinib	977.069
	trametinib	817.098
	trametinib	650.71
	trametinib	914.344
	trametinib	1191.41
	trametinib	1100.28
	trametinib	800.113
	trametinib	1062.81
	trametinib	906.518
	trametinib	1164.24
	trametinib	594.94
	trametinib	525.758
	trametinib	1139.29
	trametinib	8.89
	trametinib	979.625
	trametinib	1431.18
	trametinib	975.52

## Sheet: fig. 1k
Figure 1k –the OPP intensity per cell is shown as a box plot.
	treatment	OPP intensity
	cont	1.43708e+08
	cont	6.29984e+07
	cont	1.04076e+08
	cont	5.93761e+07
	cont	9.30807e+07
	cont	4.56749e+07
	cont	5.9618e+07
	cont	7.80022e+07
	cont	5.84706e+07
	cont	3.39952e+08
	cont	7.59383e+07
	cont	8.3877e+07
	cont	8.23092e+07
	cont	1.98005e+07
	cont	1.47613e+08
	cont	1.13182e+08
	cont	5.84345e+07
	cont	8.61783e+07
	cont	7.5237e+07
	cont	7.05506e+07
	cont	6.15094e+07
	cont	7.25393e+07
	cont	4.96955e+07
	cont	2.14618e+07
	cont	3.5804e+07
	cont	2.66939e+07
	cont	4.37186e+07
	cont	2.05745e+08
	cont	7.12465e+07
	cont	4.32193e+07
	cont	9.22261e+07
	cont	7.73904e+07
	cont	3.51708e+07
	cont	2.76782e+07
	cont	1.55427e+08
	cont	1.38078e+08
	cont	6.38421e+07
	cont	2.05113e+08
	cont	1.5796e+08
	cont	6.49736e+07
	trametinib	1.99077e+07
	trametinib	1.94541e+07
	trametinib	2.69842e+07
	trametinib	3.3912e+07
	trametinib	2.49586e+07
	trametinib	1.8586e+07
	trametinib	2.01054e+07
	trametinib	2.10878e+07
	trametinib	2.19026e+07
	trametinib	1.78815e+07
	trametinib	3.00699e+07
	trametinib	2.51996e+07
	trametinib	4.07182e+07
	trametinib	29667471
	trametinib	2.00801e+07
	trametinib	2.82679e+07
	trametinib	6.32388e+07
	trametinib	6.82585e+07
	trametinib	3.36713e+07
	trametinib	1.21336e+07
	trametinib	5.72957e+07
	trametinib	9.45247e+06
	trametinib	2.21538e+07
	trametinib	1.81345e+07
	trametinib	2.17745e+08
	trametinib	1.34937e+07
	trametinib	1.34827e+08
	trametinib	2.12522e+07
	trametinib	1.92812e+07
	trametinib	2.53047e+07
	trametinib	1.88545e+07
	trametinib	3.77265e+07
	trametinib	2.84107e+07
	trametinib	3.44666e+07
	trametinib	3.9335e+07
	trametinib	8.64541e+07
	trametinib	2.8527e+07
	trametinib	3.82562e+07
	trametinib	9.4606e+07
	trametinib	1.66024e+07

## Sheet: fig. 1l
Figure 1l –the percentage of EdU positive cells is shown as a box plot.
	treatment	EdU positive cells
	cont	50.8772
	cont	77.7778
	cont	100
	cont	60
	cont	81.5789
	cont	76.4706
	cont	100
	cont	92.3077
	cont	65.3226
	cont	81.25
	cont	91.6667
	cont	57.971
	cont	62.9213
	cont	89.7059
	cont	98.3871
	cont	80.916
	cont	58.6207
	cont	81.5385
	cont	75.8065
	cont	91.2281
	Trametinib	41.8182
	Trametinib	75.4098
	Trametinib	59.375
	Trametinib	67.1875
	Trametinib	72.2222
	Trametinib	89.4118
	Trametinib	20.2532
	Trametinib	85.8586
	Trametinib	87.3096
	Trametinib	76.4706
	Trametinib	25.6098
	Trametinib	47.6744
	Trametinib	5.45455
	Trametinib	20.6897
	Trametinib	79.8319
	Trametinib	85.1852
	Trametinib	27.439
	Trametinib	14.1176
	Trametinib	68.5393
	Trametinib	82.0896

## Sheet: fig. 2b
Figure 2b –Response of HCT24-8 and HCT24-14 to trametinib treatment.
	Trametinib (nM)	PDO	replicate 1	replicate 2	replicate 3	replicate 4
	1000	HCT24-8	168880	167693	171148	178803
	100	HCT24-8	188772	184718	198956	189269
	10	HCT24-8	215068	224188	232654	224499
	1	HCT24-8	280661	231445	237411	223910
	0.1	HCT24-8	289311	262596	278098	272006
	0.01	HCT24-8	264034	316049	263241	278626
	0.001	HCT24-8	301153	249424	289728	317871
	0	HCT24-8	274778	251995	297114	290307
	1000	HCT24-14	36842	20381	18555	11569
	100	HCT24-14	41807	30562	27308	22788
	10	HCT24-14	73943	85036	75858	53513
	1	HCT24-14	130238	101430	113146	87971
	0.1	HCT24-14	137366	128185	150580	132887
	0.01	HCT24-14	127348	121528	150420	153624
	0.001	HCT24-14	158192	158519	170728	133103
	0	HCT24-14	165904	181014	181859	157605

## Sheet: fig.3a
Figure 3a –the conbination index (mean ± sd) is shown as a box plot.
	drug	Fa	mean	sd	replicate1	replicate2	replicate3	replicate4
	AZD4573	0.5	1.69106	0.0648552	1.69912	1.71309	1.5998	1.75222
	AZD4573	0.55	1.4295	0.0867259	1.51872	1.40262	1.32107	1.47559
	AZD4573	0.6	1.25173	0.126392	1.39809	1.17645	1.12051	1.31188
	AZD4573	0.65	1.13228	0.169988	1.32168	1.00741	0.971285	1.22874
	AZD4573	0.7	1.05539	0.219792	1.27995	0.877702	0.85614	1.20779
	AZD4573	0.75	1.01171	0.280246	1.26768	0.775095	0.763367	1.24068
	LY2857785	0.4	1.76833	0.294213	1.34863	1.89389	1.80468	2.0261
	LY2857785	0.45	1.48183	0.190067	1.20017	1.58732	1.53533	1.60452
	LY2857785	0.5	1.29671	0.128386	1.10585	1.38212	1.35855	1.34032
	LY2857785	0.55	1.17665	0.0910907	1.04898	1.24263	1.24168	1.1733
	LY2857785	0.6	1.10042	0.0681605	1.01971	1.14752	1.16538	1.06905
	LY2857785	0.65	1.0552	0.0544005	1.01231	1.08358	1.11781	1.0071
	LY2857785	0.7	1.03324	0.0481889	1.02396	1.04241	1.09159	0.975002
	LY2857785	0.75	1.03018	0.0504486	1.0543	1.01868	1.08236	0.965387
	SNS032	0.5	1.87592	0.468727	1.80783	2.04615	1.26795	2.38176
	SNS032	0.55	1.47026	0.374784	1.4378	1.6556	0.961209	1.82642
	SNS032	0.6	1.19093	0.325932	1.1732	1.36132	0.741981	1.48722
	SNS032	0.65	0.995698	0.303392	0.979239	1.13413	0.581677	1.28775
	SNS032	0.7	0.85811	0.301235	0.833418	0.95449	0.461879	1.18265
	SNS032	0.75	0.761195	0.3185	0.720526	0.808702	0.370225	1.14533
	Palbociclib	0.45	1.88488	0.760338	1.38521	1.34413	1.83458	2.97562
	Palbociclib	0.5	1.3289	0.324338	1.09027	1.04343	1.44985	1.73204
	Palbociclib	0.55	1.10313	0.190611	0.943104	0.933511	1.25609	1.27983
	Palbociclib	0.6	1.00533	0.153635	0.856246	0.891845	1.1615	1.11172
	Palbociclib	0.65	0.959437	0.150647	0.794366	0.875111	1.12037	1.0479
	Palbociclib	0.7	0.935324	0.16298	0.742301	0.867414	1.10923	1.02235
	Palbociclib	0.75	0.920507	0.183873	0.692912	0.862775	1.11604	1.0103
	Roscovitine	0.5	1.77224	0.4086	1.56814	1.39996	1.78248	2.33837
	Roscovitine	0.55	1.44302	0.189396	1.38572	1.22511	1.48323	1.67803
	Roscovitine	0.6	1.28518	0.115674	1.26969	1.14379	1.30195	1.42529
	Roscovitine	0.65	1.19767	0.0946925	1.18226	1.09771	1.18461	1.32612
	Roscovitine	0.7	1.13931	0.0988037	1.10637	1.06425	1.10184	1.28479
	Roscovitine	0.75	1.09219	0.114834	1.03343	1.0341	1.03679	1.26442
	Dinaciclib	0.35	1.89318	0.450051	1.27015	2.33135	1.9135	2.05771
	Dinaciclib	0.4	1.46287	0.286521	1.11092	1.78749	1.38525	1.5678
	Dinaciclib	0.45	1.17462	0.192381	0.99221	1.41743	1.05229	1.23657
	Dinaciclib	0.5	0.97509	0.140351	0.902421	1.15786	0.835337	1.00474
	Dinaciclib	0.55	0.833805	0.114815	0.834389	0.971916	0.690787	0.838129
	Dinaciclib	0.6	0.732434	0.105189	0.783618	0.836978	0.593254	0.715886
	Dinaciclib	0.65	0.659494	0.104362	0.747393	0.738594	0.527276	0.624714
	Dinaciclib	0.7	0.607634	0.108601	0.724381	0.667265	0.483099	0.555789
	Dinaciclib	0.75	0.572179	0.116779	0.714602	0.616664	0.454419	0.50303
	PF0687300	0.3	1.89509	0.54883	1.41246	1.55312	2.63433	1.98048
	PF0687300	0.35	1.48034	0.30989	1.23445	1.2464	1.89023	1.5503
	PF0687300	0.4	1.22744	0.182694	1.11025	1.05531	1.45847	1.28572
	PF0687300	0.45	1.06905	0.113253	1.02154	0.937305	1.1961	1.12123
	PF0687300	0.5	0.970155	0.0748328	0.957702	0.869292	1.03186	1.02177
	PF0687300	0.55	0.911398	0.0539856	0.912266	0.838352	0.92746	0.967513
	PF0687300	0.6	0.881762	0.047099	0.881242	0.837546	0.861123	0.947136
	PF0687300	0.65	0.875183	0.0566863	0.862237	0.864054	0.819919	0.95452
	PF0687300	0.7	0.889016	0.0825445	0.854063	0.918681	0.795938	0.987381
	PF0687300	0.75	0.923688	0.123876	0.856669	1.00666	0.78431	1.04711

## Sheet: fig. 3e
Figure 3a –the conbination index (mean ± sd) is shown as a box plot.
	drug	Fa	mean	sd	replicate1	replicate2	replicate3	replicate4
	CX-5461	0.25	0.867515	0.145636	0.91157	0.884788	1.00935	0.664354
	CX-5461	0.3	0.837519	0.142956	0.883935	0.869652	0.964132	0.632357
	CX-5461	0.35	0.811741	0.141605	0.860919	0.856185	0.925211	0.60465
	CX-5461	0.4	0.788821	0.141157	0.841084	0.84382	0.890541	0.57984
	CX-5461	0.45	0.76788	0.141372	0.823529	0.832172	0.858799	0.55702
	CX-5461	0.5	0.7483	0.142113	0.807652	0.820955	0.829052	0.535542
	CX-5461	0.55	0.72961	0.143304	0.793027	0.809926	0.800583	0.514904
	CX-5461	0.6	0.711412	0.144918	0.77933	0.798863	0.772783	0.494672
	CX-5461	0.65	0.693334	0.146962	0.766308	0.787528	0.745072	0.47443
	CX-5461	0.7	0.674984	0.14949	0.753746	0.775636	0.716829	0.453723
	CX-5461	0.75	0.655881	0.152612	0.741452	0.762804	0.687284	0.431983

## Sheet: fig. 3j
Figure 3j –the percentage of EU positive cells is shown as a box plot.
	treatment	EU positive cells
	CX-5461	3.51438
	CX-5461	0
	CX-5461	0
	CX-5461	0.882353
	CX-5461	4.0404
	CX-5461	0
	CX-5461	0.952381
	CX-5461	0
	CX-5461	0.680272
	CX-5461	0
	CX-5461	0
	CX-5461	0
	CX-5461	12.1429
	CX-5461	0
	CX-5461	0
	CX-5461	0
	CX-5461	2.8436
	CX-5461	2.22222
	CX-5461	1.69492
	CX-5461	0.291545
	cont	47.619
	cont	67.1875
	cont	75.9777
	cont	36
	cont	29.5302
	cont	52.9412
	cont	30.6452
	cont	55.6485
	cont	51.8519
	cont	37.5
	cont	32.1267
	cont	62.7451
	cont	28.7313
	cont	72.8522
	cont	88.9655
	cont	43.9153
	cont	80
	cont	43.3735
	cont	32
	cont	27.1429

## Sheet: fig. 4c
Figure 4c –the Fib intensity per cell is shown as a box plot.
	treatment	Fib Intensity
	control	6800.33
	control	6523.73
	control	6234.11
	control	6646.75
	trametinib	8562.74
	trametinib	9474.56
	trametinib	9404.76
	trametinib	10806.5

[truncated: 24 more sheets: fig. 4e, fig4h, fig. 4j, fig. 4l, fig. 4n, fig. 4o, fig. 5a, fig. 5c, fig. 5f, fig. 5j, fig. 5l, fig. 6a, fig. 6b, fig. 6c, fig. 6f, fig. 6g, supfig. 1e, supfig. 2f, supfig. 3a, supfig. 3b …]
